# Supplementary material for: Regulatory Components of the Alternative Complement Pathway in Endothelial Cell Cytoplasm, Factor H and Factor I, Are Not Packaged in Weibel-Palade Bodies
Source: PLoS One. 2015 Mar 24;10(3):e0121994. doi: 10.1371/journal.pone.0121994 (PMC4372330; doi:10.1371/journal.pone.0121994)
Supplement: S1 Dataset — Colocalization coefficients, Pearson’s (PCC) and Manders’ (M1 and M2), were measured in HUVEC images stained concurrently for FH and with VWF, β-actin, or FI. (XLSX) [file pone.0121994.s001.xlsx]

## Sheet: Sheet1
		S1 Dataset. Colocalization coefficients of internal FH in HUVECs concurrently stained with VWF, β-actin and FI.
		FH (probe 2) and VWF (probe 1)													FH & VWF at 60X
		60X	022614 1-2BK FH&V	022614 1-3BK FH&V	022614 1-4BK FH&V	022614 1-1BK FH&V	022614 2-1BK FH&V	022614 2-2BK FH&V	022614 3-3BK FH&V	022614 3-4BK FH&V	030614 3-1BK FH&V	030614 3-2BK FH&V	030614 3-3BK FH&V		Mean	SD	Range
		Pearson's Coefficient	-0.00321903	0.0916553	0.287736	0.0915104	0.121091	0.2368	0.315137	0.248159	0.181121	0.0598419	0.220672		0.168228	0.0976938	0.1 - 0.3
		Colocalization Coefficient M1	0.338779	0.192793	0.418929	0.331599	0.26116	0.197834	0.281987	0.488198	0.249369	0.28735	0.306735		0.304976	0.0843831	0.2 - 0.5
		Colocalization Coefficient M2	0.357253	0.224247	0.450275	0.388884	0.288052	0.228846	0.353093	0.535909	0.337635	0.336823	0.462618		0.36033	0.0916299	0.2 - 0.5
															FH & VWF at 100X
		100X	030514 1-1 V&FH 100	030514 1-2 V&FH 100	030514 2-30 V&FH 100	030514 2-31 V&FH 100	030614 3-1 V&FH 100	030614 3-2 V&FH 100	030614 4-10 V&FH 100	030614 4-11 V&FH 100					Mean	SD	Range
		Pearson's Coefficient	0.0535651	0.0461712	0.0185112	0.147155	0.181829	0.0588905	0.21884	0.309871					0.129354	0.095903	0.05 - 0.3
		Colocalization Coefficient M1	0.111779	0.153514	0.134885	0.153117	0.248389	0.286187	0.305214	0.389134					0.222777	0.092765	0.1 - 0.4
		Colocalization Coefficient M2	0.124495	0.1617	0.147849	0.162979	0.335735	0.335234	0.459506	0.515053					0.280319	0.142725	0.1 - 0.5
		FH (probe 2) and b-actin (probe 1)										FH & Actin at 60X
		60X	110614 1-1 Actin&FH	110614 1-2 Actin&FH	110614 2-1 Actin&FH	110614 2-2 Actin&FH	110714 1-3 Actin&FH	110714 1-4 Actin&FH	110714 2-3 Actin&FH	110714 2-4 Actin&FH		Mean	SD	Range
		Pearson's Coefficient	0.383115	0.442773	0.445543	0.357887	0.525287	0.365608	0.416396	0.509393		0.43075	0.0586441	0.4 - 0.5
		Colocalization Coefficient M1	0.821541	0.777624	0.777022	0.792395	0.781692	0.705614	0.752521	0.726426		0.766854	0.0347721	0.7 - 0.8
		Colocalization Coefficient M2	0.855445	0.810275	0.797497	0.822253	0.818097	0.748115	0.78603	0.756309		0.799253	0.0331668	0.8 - 0.9
												FH & Actin at 100X
		100X	110614 1-40 Actin&FH	110614 1-41 Actin&FH	110614 2-40 Actin&FH	110614 2-41 Actin&FH	110714 1-42 Actin&FH	117614 1-43 Actin&FH	110714 2-42 Actin&FH	110714 2-43 Actin&FH		Mean	SD	Range
		Pearson's Coefficient	0.304664	0.343737	0.49318	0.359044	0.365962	0.294076	0.519773	0.408279		0.386089	0.0773458	0.3 - 0.5
		Colocalization Coefficient M1	0.939578	0.908011	0.842475	0.783859	0.855435	0.866902	0.83569	0.81021		0.85527	0.0470395	0.8 - 0.9
		Colocalization Coefficient M2	0.973993	0.914951	0.87578	0.83931	0.900054	0.908496	0.878591	0.871504		0.895335	0.0373108	0.8 - 0.97
		FH (probe 2) and FI (probe 1)																		FH & FI at 60X
		60X	110514 2-1 FH&FI	110514 2-2 FH&FI	110514 2-3 FH&FI	116514 3-1 FH&FI	116514 3-2 FH&FI	116514 3-3 FH&FI	116514 3-4 FH&FI	111314 1-2 FH&FI	111314 1-3 FH&FI	111314 1-4 FH&FI	111314 1-5 FH&FI	111414 1-1 FH&FI	111414 1-2 FH&FI	111414 1-3 FH&FI	111414 1-4 FH&FI			Mean	SD	Range
		Pearson's Coefficient	0.587584	0.574306	0.466009	0.474292	0.444546	0.568726	0.523216	0.705352	0.759264	0.877366	0.802198	0.597754	0.900629	0.73868	0.809856			0.655319	0.147793	0.47 - 0.90
		Colocalization Coefficient M1	0.920914	0.935073	0.879111	0.866735	0.829661	0.851573	0.818369	0.745926	0.736534	0.72792	0.732547	0.800556	0.796179	0.82381	0.770102			0.815667	0.0642624	0.73 - 0.92
		Colocalization Coefficient M2	0.957558	0.958639	0.913554	0.877605	0.846757	0.85757	0.838079	0.780793	0.778753	0.75286	0.758618	0.85088	0.824027	0.844346	0.795971			0.842401	0.0626073	0.75 - 0.96
																				FH & FI at 100X
		100X	110514 2-41 FH&FI	110514 2-42 FH&FI	110514 2-43 FH&FI	110514 2-44 FH&FI	116514 3-40 FH&FI	116514 3-41 FH&FI	116514 3-42 FH&FI	116514 3-43 FH&FI	111314 1-10 FH&FI	111314 1-11 FH&FI	111314 1-12 FH&FI	111314 1-13 FH&FI	111414 1-20 FH&FI	111414 1-21 FH&FI	111414 1-22 FH&FI	111414 1-23 FH&FI		Mean	SD	Range
		Pearson's Coefficient	0.442216	0.669861	0.553198	0.598957	0.359111	0.397247	0.38924	0.58248	0.826292	0.760999	0.763739	0.867625	0.732133	0.883217	0.660649	0.789433		0.642275	0.169564	0.36 - 0.87
		Colocalization Coefficient M1	0.808118	0.932512	0.982664	0.969218	0.948218	0.943356	0.948162	0.908061	0.760597	0.762144	0.655762	0.767188	0.806662	0.745254	0.765608	0.807973		0.844469	0.0978808	0.66 - 0.98
		Colocalization Coefficient M2	0.8066	0.971943	0.995345	0.978575	0.962853	0.95938	0.957234	0.928474	0.768917	0.805344	0.700391	0.777199	0.840416	0.793696	0.803167	0.851201		0.868796	0.0911123	0.70 - 1.00
