# Supplementary material for: Regulatory Components of the Alternative Complement Pathway in Endothelial Cell Cytoplasm, Factor H and Factor I, Are Not Packaged in Weibel-Palade Bodies
Source: PLoS One. 2015 Mar 24;10(3):e0121994. doi: 10.1371/journal.pone.0121994 (PMC4372330; doi:10.1371/journal.pone.0121994)
Supplement: S2 Dataset — Cell supernatants collected from 30 min to 7 hours after 100μM histamine stimulation or from unstimulated HUVECs in serum-free medium were quantified for VWF levels and by fluorescent immunoassays. (XLSX) [file pone.0121994.s002.xlsx]

## Sheet: Sheet1
		S2 Dataset. VWF levels measured in HUVEC supernatants with and without histamine stimulation.
		Sample	VWF, ng/ml	Ave	SD		Sample	VWF, ng/ml	Ave	SD
		30 min control	11.6446	11.6348	4.94018		30 min histamine	46.9408	37.2103	9.43069
		30 min control	18.1074				30 min histamine	47.7802
		30 min control	4.67468				30 min histamine	28.0468
		30 min control	9.9804				30 min histamine	30.3449
		30 min control	13.7672				30 min histamine	32.9389
		Sample	VWF, ng/ml	Ave	SD		Sample	VWF, ng/ml	Ave	SD
		1 hour control	25.3379	19.0566	5.99104		1 hour histamine	68.8708	53.1268	14.2964
		1 hour control	26.4585				1 hour histamine	61.466
		1 hour control	13.7562				1 hour histamine	34.8942
		1 hour control	11.5874				1 hour histamine	35.6768
		1 hour control	17.9218				1 hour histamine	58.5283
		1 hour control	19.2777				1 hour histamine	59.3245
		Sample	VWF, ng/ml	Ave	SD		Sample	VWF, ng/ml	Ave	SD
		3 hour control	26.6307	25.0385	4.56485		3 hour histamine	63.8847	54.9821	12.3659
		3 hour control	26.45				3 hour histamine	65.1251
		3 hour control	21.2804				3 hour histamine	38.7131
		3 hour control	17.8717				3 hour histamine	39.7413
		3 hour control	30.183				3 hour histamine	59.2396
		3 hour control	27.8151				3 hour histamine	63.1887
		Sample	VWF, ng/ml	Ave	SD		Sample	VWF, ng/ml	Ave	SD
		5 hour control	40.9121	38.0289	6.62167		5 hour histamine	64.4386	60.6172	12.5303
		5 hour control	39.1852				5 hour histamine	64.3777
		5 hour control	32.8874				5 hour histamine	45.1189
		5 hour control	29.2775				5 hour histamine	45.115
		5 hour control	48.3415				5 hour histamine	73.2132
		5 hour control	37.5698				5 hour histamine	71.4396
		Sample	VWF, ng/ml	Ave	SD		Sample	VWF, ng/ml	Ave	SD
		7 hour control	53.2412	46.1179	15.3507		7 hour histamine	84.1057	71.6241	19.3325
		7 hour control	36.011				7 hour histamine	91.6194
		7 hour control	31.8147				7 hour histamine	48.5994
		7 hour control	30.0065				7 hour histamine	46.6671
		7 hour control	64.1321				7 hour histamine	83.8453
		7 hour control	61.5019				7 hour histamine	74.9075
