# Supplementary material for: Regulatory Components of the Alternative Complement Pathway in Endothelial Cell Cytoplasm, Factor H and Factor I, Are Not Packaged in Weibel-Palade Bodies
Source: PLoS One. 2015 Mar 24;10(3):e0121994. doi: 10.1371/journal.pone.0121994 (PMC4372330; doi:10.1371/journal.pone.0121994)
Supplement: S3 Dataset — Cell supernatants collected from 30 min to 7 hours after 100μM histamine stimulation or from unstimulated HUVECs in serum-free medium were quantified for FH levels and by fluorescent immunoassays. (XLSX) [file pone.0121994.s003.xlsx]

## Sheet: Sheet1
		S3 Dataset. FH levels measured in HUVEC supernatants with and without histamine stimulation.
		Sample	FH, ng/ml	Ave	SD		Sample	FH, ng/ml	Ave	SD
		30 min control	0.49829	0.918898	0.452603		30 min histamine	1.58304	0.919019	0.420908
		30 min control	1.67722				30 min histamine	0.587771
		30 min control	0.822178				30 min histamine	0.979154
		30 min control	0.677902				30 min histamine	0.526104
		Sample	FH, ng/ml	Ave	SD		Sample	FH, ng/ml	Ave	SD
		1 hour control	1.29443	1.00204	0.256092		1 hour histamine	1.83816	0.966156	0.429252
		1 hour control	1.60632				1 hour histamine	0.437255
		1 hour control	1.0097				1 hour histamine	0.889834
		1 hour control	0.96836				1 hour histamine	0.902441
		1 hour control	0.489468				1 hour histamine	0.996751
		1 hour control	0.643948				1 hour histamine	0.732495
		Sample	FH, ng/ml	Ave	SD		Sample	FH, ng/ml	Ave	SD
		3 hour control	3.34975	1.95912	1.01254		3 hour histamine	2.89046	2.09106	0.717685
		3 hour control	3.37536				3 hour histamine	3.21644
		3 hour control	0.89627				3 hour histamine	1.91413
		3 hour control	1.39302				3 hour histamine	1.5672
		3 hour control	1.55451				3 hour histamine	1.22402
		3 hour control	1.1858				3 hour histamine	1.73411
		Sample	FH, ng/ml	Ave	SD		Sample	FH, ng/ml	Ave	SD
		5 hour control	4.45894	2.91493	1.25262		5 hour histamine	4.72614	2.71509	1.36654
		5 hour control	4.86255				5 hour histamine	4.5351
		5 hour control	2.19431				5 hour histamine	1.41115
		5 hour control	2.22244				5 hour histamine	1.80936
		5 hour control	2.07336				5 hour histamine	1.98436
		5 hour control	1.67796				5 hour histamine	1.82442
		Sample	FH, ng/ml	Ave	SD		Sample	FH, ng/ml	Ave	SD
		7 hour control	6.26503	3.06252	1.75824		7 hour histamine	5.72709	3.28865	1.78039
		7 hour control	4.53188				7 hour histamine	5.78644
		7 hour control	1.21534				7 hour histamine	1.7394
		7 hour control	1.94111				7 hour histamine	1.5328
		7 hour control	2.29188				7 hour histamine	2.37218
		7 hour control	2.12991				7 hour histamine	2.574
