# Supplementary material for: Regulatory Components of the Alternative Complement Pathway in Endothelial Cell Cytoplasm, Factor H and Factor I, Are Not Packaged in Weibel-Palade Bodies
Source: PLoS One. 2015 Mar 24;10(3):e0121994. doi: 10.1371/journal.pone.0121994 (PMC4372330; doi:10.1371/journal.pone.0121994)
Supplement: S4 Dataset — Six individual units of plasma anticoagulated with citrate-phosphate-dextrose were stored at 4°C for 26 days. The FH levels were measured by fluorescent immunoassay on day 1 and after 14 and 26 days of storage at 4°C. (XLSX) [file pone.0121994.s004.xlsx]

## Sheet: Sheet1
		S4 Dataset. Changes in FH levels measured in plasma stored at 4°C for 26 days.
		FH levels in stored units of plasma
			FH, µg/ml		FH, µg/ml		FH, µg/ml
			Day 1	Day 1	Day 14	Day 14	Day 26	Day 26
		Unit 1	357.823	370.916	365.321	419.097	371.486	402.527
		Unit 2	464.623	427.608	367.869	434.196	254.211	247.695
		Unit 3	438.789	409.002	319.771	411.862	350.915	395.136
		Unit 4	421.137	507.428	500.107	539.56	427.185	510.833
		Unit 5	510.701	435.601	448.298	416.829	481.148	427.996
		Unit 6	565.615	497.585	521.13	495.65	586.761	520.681
		FH standard reciprocal plot
		FH ng/ml	1/conc	1/intensity
		3.90625	0.256	0.000177873
		7.8125	0.128	9.02079e-05
		15.625	0.064	5.17545e-05
		31.25	0.032	3.48117e-05
		62.5	0.016	2.76037e-05
		125	0.008	2.36214e-05
			Day 1	Day 1	Ave
		Unit 1	357.823	370.916	364.369
		Unit 2	464.623	427.608	446.116
		Unit 3	438.789	409.002	423.895
		Unit 4	421.137	507.428	464.282
		Unit 5	510.701	435.601	473.151
		Unit 6	565.615	497.585	531.6
			Day 14	Day 14	Ave
		Unit 1	365.321	419.097	392.209
		Unit 2	367.869	434.196	401.033
		Unit 3	319.771	411.862	365.816
		Unit 4	500.107	539.56	519.833
		Unit 5	448.298	416.829	432.563
		Unit 6	521.13	495.65	508.39
			Day 26	Day 26	Ave
		Unit 1	371.486	402.527	387.007
		Unit 2	254.211	247.695	250.953
		Unit 3	350.915	395.136	373.025
		Unit 4	427.185	510.833	469.009
		Unit 5	481.148	427.996	454.572
		Unit 6	586.761	520.681	553.721
