# Supplementary material for: Regulatory Components of the Alternative Complement Pathway in Endothelial Cell Cytoplasm, Factor H and Factor I, Are Not Packaged in Weibel-Palade Bodies
Source: PLoS One. 2015 Mar 24;10(3):e0121994. doi: 10.1371/journal.pone.0121994 (PMC4372330; doi:10.1371/journal.pone.0121994)
Supplement: S5 Dataset — VWF antigen levels were measured in citrated plasma samples from 6 VWD pediatric patients treated with DDAVP. VWF antigen levels were measured by standard clinical laboratory techniques. (XLSX) [file pone.0121994.s005.xlsx]

## Sheet: Sheet1
		S5 Dataset. VWF antigen levels measured in VWD patients after DDAVP administration.
		VWF Antigen levels, % of normal (100%)
			Patient 1	Patient 2	Patient 3	Patient 4	Patient 5	Patient 6	Average	Std Dev
		0 hour	52	47	46	64	67	62	56.3333	8.34
		1 hour	82	136	95	182	82	126	117.167	35.5922
		4 hour	82	103	91	141	74	105	99.3333	21.5767
		P values for significant changes in patient VWF levels
		0 hour to 1 hour	1 hour to 4 hours	0 hour to 4 hours
		0.0112978	0.0467195	0.00666699
