# Supplementary material for: Regulatory Components of the Alternative Complement Pathway in Endothelial Cell Cytoplasm, Factor H and Factor I, Are Not Packaged in Weibel-Palade Bodies
Source: PLoS One. 2015 Mar 24;10(3):e0121994. doi: 10.1371/journal.pone.0121994 (PMC4372330; doi:10.1371/journal.pone.0121994)
Supplement: S6 Dataset — FH antigen levels were measured in citrated plasma samples from 6 VWD pediatric patients treated with DDAVP. FH levels were determined by fluorescent immunoassays. (XLSX) [file pone.0121994.s006.xlsx]

## Sheet: Sheet1
		S6 Dataset. FH antigen levels measured in VWD patients after DDAVP administration.
		2014-07-18
			Patient 1, FH ug/ml	Patient 2, FH ug/ml	Patient 3, FH ug/ml	Patient 4, FH ug/ml	Patient 5, FH ug/ml	Patient 6, FH ug/ml
		0 hour	419.245	329.976	357.414	474.715	419.34	280.37
		1 hour	459.119	386.284	281.965	462.507	509.035	237.073
		4 hour	386.489	260.204	348.863	416.389	399.914	335.272
		2014-07-21
			Patient 1, FH ug/ml	Patient 2, FH ug/ml	Patient 3, FH ug/ml	Patient 4, FH ug/ml	Patient 5, FH ug/ml	Patient 6, FH ug/ml
		0 hour	605.179	334.636	257.824	967.294	434.712	237.108
		1 hour	519.75	350.031	302.003	412.5	382.897	249.518
		4 hour	376.574	221.386	341.89	463.627	410.187	179.496
		2014-07-22
			Patient 1, FH ug/ml	Patient 2, FH ug/ml	Patient 3, FH ug/ml	Patient 4, FH ug/ml	Patient 5, FH ug/ml	Patient 6, FH ug/ml
		0 hour	474.624	259.758	293.41	596.739	455.379	291.258
		1 hour	442.993	187.32	226.029	447.017	478.976	326.623
		4 hour	397.113	193.692	335.042	379.037	493.168	334.393
		0 Hour	Patient 1	Patient 2	Patient 3	Patient 4	Patient 5	Patient 6
		2014-07-18	419.245	329.976	357.414	474.715	419.34	280.37
		2014-07-21	605.179	334.636	257.824	967.294	434.712	237.108
		2014-07-22	474.624	259.758	293.41	596.739	455.379	291.258
		Average	499.683	308.123	302.883	679.583	436.477	269.579
		Std Dev	77.9478	34.2522	41.2055	209.453	14.7657	23.3865
		1 hour	Patient 1	Patient 2	Patient 3	Patient 4	Patient 5	Patient 6
		2014-07-18	459.119	386.284	281.965	462.507	509.035	237.073
		2014-07-21	519.75	350.031	302.003	412.5	382.897	249.518
		2014-07-22	442.993	187.32	226.029	447.017	478.976	326.623
		Average	473.954	307.878	269.999	440.675	456.969	271.071
		Std Dev	33.045	86.5229	32.1496	20.902	53.7952	39.6081
		4 hour	Patient 1	Patient 2	Patient 3	Patient 4	Patient 5	Patient 6
		2014-07-18	386.489	260.204	348.863	416.389	399.914	335.272
		2014-07-21	376.574	221.386	341.89	463.627	410.187	179.496
		2014-07-22	397.113	193.692	335.042	379.037	493.168	334.393
		Average	386.726	225.094	341.932	419.684	434.423	283.054
		Std Dev	8.38678	27.2796	5.6426	34.6124	41.7504	73.2269
		Summary
			Patient 1	Patient 2	Patient 3	Patient 4	Patient 5	Patient 6	Average	Std. Dev
		0 Hour	499.683	308.123	302.883	679.583	436.477	269.579	416.054	132.433
		1 Hour	473.954	307.878	269.999	440.675	456.969	271.071	370.091	81.9505
		4 Hour	386.726	225.094	341.932	419.684	434.423	283.054	348.485	69.1444
		P values for significant changes in patient FH levels
		0 hour to 1 hour	1 hour to 4 hours	0 hour to 4 hours
		0.295969	0.41726	0.195871
